# Supplementary material for: Sprague Dawley Rats Gaining Weight on a High Energy Diet Exhibit Damage to Taste Tissue Even after Return to a Healthy Diet
Source: Nutrients. 2021 Aug 31;13(9):3062. doi: 10.3390/nu13093062 (PMC8465157; doi:10.3390/nu13093062)
Supplement: Supplementary file 1 [file nutrients-13-03062-s001.zip]

Archive with 1 entries (1 files):
- nutrients-1323495-supplementary.pdf
